# Supplementary material for: Phenology analysis for trait prediction using UAVs in a MAGIC rice population with different transplanting protocols
Source: Front Artif Intell. 2025 Jan 23;7:1477637. doi: 10.3389/frai.2024.1477637 (PMC11799559; doi:10.3389/frai.2024.1477637)
Supplement: Supplementary file 1 [file Table_1.xlsx]

## Sheet: S_Table1
Supplementary Table 1. Dates of sowing and transplanting in each protocol for JAM2 lines.
Year	Transplanting protocol	Date of sowing	Date of transplanting
2022	Regular	April 18th	May 18th
2022	Delayed	May 23rd	June 14th
2023	Regular	April 17th	May 17th
2023	Delayed	May 22nd	June 14th

## Sheet: S_Table 2
Supplementary Table 2. Detailed settings of UAV photogrammetry.
	P4P	P4M
flight altitude	10 m	20 m
Front and side overlap ratio	0.8	0.85
flight speed	1.0 m/s	1.0 m/s
gimbal pitch angle	–90°	–90°
camera white balance	cloudy mode	-
exposure compensation value	−1 or 0	−1 or 0
image size	5,472 pixels × 3,648 pixels	1,600 pixels × 1,300 pixels
image format	JPG	TIFF

## Sheet: S_Table 3
Supplementary Table 3. Variable inflation factors (VIFs) of the full model and of the selected model for the CH-related parameters.
model_name*	Data	K	d0	r1	a	d1
Full Model	R	2.20726	9.89565	8.1769	2.86648	14.246
M2	R	1.81231	6.92349	8.04311	NA	5.96777
Selected Model	R	1.8101	4.89489	NA	NA	4.32083
Full Model	D	1.9934	10.1721	7.47815	4.61569	15.2493
M2	D	1.94117	6.48454	7.10272	NA	4.04981
Selected Model	D	1.92254	4.33203	NA	NA	2.97364
*Starting from the full model, backward variable selection was conducted. In our previous study, M2 model was used, but here we selected the model with predictors of K, d_0 and d_1.

## Sheet: S_Table 4
Supplementary Table 4. VIFs of the full model and the selected model for the CIg-related parameters.
model_name	Data	r2	r3	d2	d3	ymax
Full Model	R	4.72853	5.80648	2.66221	8.01392	1.31037
Selected Model	R	4.27482	NA	2.65274	2.32659	1.17744
Full Model	D	2.85303	2.68027	1.73923	3.34211	1.71892
Selected Model	D	2.81494	NA	1.5774	1.88558	1.70378

## Sheet: S_Table 5
Supplementary Table 5. Summary statistics for traits and parameters; mean and variance in R and D data, and maximum and minimum phenotypic values in R and D data.
	Mean (R)	Var (R)	Mean (D)	Var (D)	Max (R)	Min (R)	Max (D)	Min (D)
CL	82.4288	148.1	90.202	183.058	110.28	50.96	120.88	57.48
DTH	76.43	136.45	64.87	109.751	100	59	84	48
ADW	86.5517	214.915	93.3458	107.522	117.46	56.26	113.96	69.4
SLW	48.0135	171.955	48.1142	111.232	75.78	24.08	70.06	22.76
PW	38.5382	40.9989	45.2316	36.3121	57.78	20.66	59.28	27.76
a	0.0183872	5.56235e-05	0.0203969	0.000116856	0.0391491	0	0.0695037	0.00381643
r1	0.0648844	0.000149657	0.0953256	0.000631229	0.0931293	0.0410061	0.165597	0.0574252
d0	48.4517	27.8556	40.4985	14.2224	61.0634	39.1479	50.5204	33.8205
d1	105.96	197.312	95.0303	105.05	135	84	117	66
K	94.053	157.254	101.632	145.348	121.427	64.8642	127.501	73.6139
r2	0.135633	0.000246439	0.177226	0.000840833	0.174924	0.0987597	0.246709	0.101518
r3	0.059567	0.000194341	0.0525897	8.13313e-05	0.0867486	0.0365331	0.0962286	0.0340799
d2	41.684	2.39632	30.5005	1.66448	44.9094	37.1335	34.042	27.5443
d3	108.099	157.312	97.7448	102.502	140.431	89.5019	114.793	72.8476
ymax	8.68832	1.61171	10.5682	1.34103	12.4498	6.45223	13.0878	7.81941

## Sheet: S_Table 6
Supplementary Table 6. Model fitness measured by R2 for selected and full models.
R2 (Selected)	R2 (Full)	planting	parameter	trait
0.170994	0.185885	R	CIg	CL
0.75593	0.757118	R	CIg	ADW
0.43696	0.438868	R	CIg	PW
0.772374	0.77267	R	CIg	SLW
0.851005	0.865557	R	CIg	DTH
0.916688	0.918965	R	CH	CL
0.65276	0.661825	R	CH	ADW
0.0862163	0.0888808	R	CH	PW
0.773659	0.782721	R	CH	SLW
0.794051	0.800541	R	CH	DTH
0.927424	0.935271	R	Hybrid	CL
0.831414	0.832586	R	Hybrid	ADW
0.470328	0.476095	R	Hybrid	PW
0.844979	0.847107	R	Hybrid	SLW
0.870131	0.874727	R	Hybrid	DTH
0.388297	0.425561	D	CIg	CL
0.628224	0.644688	D	CIg	ADW
0.35	0.351108	D	CIg	PW
0.717885	0.729364	D	CIg	SLW
0.761279	0.764533	D	CIg	DTH
0.901216	0.903119	D	CH	CL
0.565555	0.585008	D	CH	ADW
0.0755427	0.152652	D	CH	PW
0.712883	0.714923	D	CH	SLW
0.717908	0.761874	D	CH	DTH
0.920623	0.92982	D	Hybrid	CL
0.700214	0.714136	D	Hybrid	ADW
0.365771	0.390475	D	Hybrid	PW
0.77764	0.783543	D	Hybrid	SLW
0.777274	0.804194	D	Hybrid	DTH

## Sheet: S_Table 7
Supplementary Table 7. Regression coefficients and related summary statistics for linear regression models used to predict each trait from CH-related parameters obtained from R data.
Traits	Correlation coefficients
DTH		Estimate	Std. Error	t value	P value
	(Intercept)	76.43	0.5383	141.976	< 2e-16
	K	0.2135	0.7279	0.293	0.76989
	d0	4.5261	1.197	3.781	0.000271
	d1	6.0684	1.1246	5.396	4.91e-07
CL		Estimate	Std. Error	t value	P value
	(Intercept)	82.4288	0.3567	231.082	< 2e-16
	K	13.7259	0.4823	28.457	< 2e-16
	d0	-0.3079	0.7932	-0.388	0.699
	d1	-3.8041	0.7452	-5.105	1.67e-06
SLW		Estimate	Std. Error	t value	P value
	(Intercept)	48.0135	0.6335	75.787	< 2e-16
	K	5.6379	0.8567	6.581	2.46e-09
	d0	-4.7491	1.4087	-3.371	0.00108
	d1	11.4467	1.3235	8.649	1.18e-13
ADW		Estimate	Std. Error	t value	P value
	(Intercept)	86.5517	0.8773	98.661	< 2e-16
	K	8.0456	1.1862	6.783	9.64e-10
	d0	-5.563	1.9507	-2.852	0.00532
	d1	10.1855	1.8327	5.558	2.45e-07
PW		Estimate	Std. Error	t value	P value
	(Intercept)	38.5382	0.6216	62.001	< 2e-16
	K	2.4077	0.8405	2.865	0.00513
	d0	-0.814	1.3821	-0.589	0.5573
	d1	-1.2612	1.2985	-0.971	0.33387

## Sheet: S_Table 8
Supplementary Table 8. Regression coefficients and related summary statistics for linear regression models used to predict each trait from CH-related parameters obtained from D data.
Traits	Correlation coefficients
DTH		Estimate	Std. Error	t value	P value
	(Intercept)	64.7273	0.5655	114.451	< 2e-16
	K	1.2448	0.7882	1.579	0.118
	d0	2.8733	1.1831	2.429	0.017
	d1	5.5857	0.9802	5.699	1.35e-07
CL		Estimate	Std. Error	t value	P value
	(Intercept)	90.4804	0.427	211.921	< 2e-16
	K	14.7106	0.595	24.723	< 2e-16
	d0	-3.232	0.8932	-3.619	0.000477
	d1	-0.3591	0.74	-0.485	0.628609
SLW		Estimate	Std. Error	t value	P value
	(Intercept)	48.1317	0.5797	83.025	< 2e-16
	K	5.7917	0.8079	7.169	1.63e-10
	d0	-1.7316	1.2128	-1.428	0.157
	d1	6.3975	1.0048	6.367	6.81e-09
ADW		Estimate	Std. Error	t value	P value
	(Intercept)	93.4382	0.6984	133.783	< 2e-16
	K	6.3637	0.9733	6.538	3.11e-09
	d0	-2.879	1.4611	-1.97	0.0517
	d1	5.5065	1.2105	4.549	1.59e-05
PW		Estimate	Std. Error	t value	P value
	(Intercept)	45.3065	0.5898	76.812	<2e-16
	K	0.572	0.822	0.696	0.488
	d0	-1.1474	1.2339	-0.93	0.355
	d1	-0.8909	1.0223	-0.871	0.386

## Sheet:  S_Table 9
Supplementary Table 9. Regression coefficients and related summary statistics for linear regression models used to predict each trait from CIg-related parameters obtained from R data.
Traits	Correlation coefficients
DTH		Estimate	Std. Error	t value	P value
	(Intercept)	76.43	0.4603	166.049	< 2e-16
	r2	-3.1028	0.9565	-3.244	0.00163
	d2	-1.2103	0.7535	-1.606	0.11153
	d3	8.2112	0.7056	11.637	< 2e-16
	ymax	1.5195	0.502	3.027	0.00318
CL		Estimate	Std. Error	t value	P value
	(Intercept)	82.429	1.131	72.873	<2e-16
	r2	-3.173	2.35	-1.35	0.1803
	d2	-3.083	1.852	-1.665	0.0992
	d3	1.948	1.734	1.123	0.2642
	ymax	1.985	1.234	1.609	0.1109
ADW		Estimate	Std. Error	t value	P value
	(Intercept)	86.5517	0.7393	117.066	< 2e-16
	r2	-3.6484	1.5363	-2.375	0.019573
	d2	-4.0607	1.2103	-3.355	0.001141
	d3	4.2182	1.1334	3.722	0.000335
	ymax	8.8608	0.8063	10.989	< 2e-16
SLW		Estimate	Std. Error	t value	P value
	(Intercept)	48.0135	0.6387	75.178	< 2e-16
	r2	-1.8769	1.3271	-1.414	0.1606
	d2	-2.0416	1.0455	-1.953	0.0538
	d3	7.7962	0.9791	7.963	3.6e-12
	ymax	4.8627	0.6965	6.981	3.94e-10
PW		Estimate	Std. Error	t value	P value
	(Intercept)	38.5382	0.4905	78.574	< 2e-16
	r2	-1.7715	1.0192	-1.738	0.0854
	d2	-2.0191	0.8029	-2.515	0.0136
	d3	-3.578	0.7519	-4.759	6.95e-06
	ymax	3.9981	0.5349	7.475	3.79e-11

## Sheet: S_Table 10
Supplementary Table 10. Regression coefficients and related summary statistics for linear regression models used to predict each trait from CIg-related parameters obtained from D data.
Traits	Correlation coefficients
DTH		Estimate	Std. Error	t value	P value
	(Intercept)	64.87	0.5225	124.148	< 2e-16
	r2	-0.6974	0.8811	-0.791	0.43063
	d2	1.9556	0.6596	2.965	0.00383
	d3	7.5231	0.7211	10.432	< 2e-16
	ymax	0.3828	0.6855	0.558	0.57783
CL		Estimate	Std. Error	t value	P value
	(Intercept)	90.202	1.0802	83.502	< 2e-16
	r2	-9.9575	1.8215	-5.467	3.69e-07
	d2	-0.802	1.3636	-0.588	0.558
	d3	-1.3409	1.4908	-0.899	0.371
	ymax	-0.3924	1.4171	-0.277	0.782
ADW		Estimate	Std. Error	t value	P value
	(Intercept)	93.3458	0.6454	144.627	< 2e-16
	r2	-4.598	1.0883	-4.225	5.49e-05
	d2	-2.2375	0.8147	-2.746	0.00721
	d3	1.8471	0.8907	2.074	0.04082
	ymax	4.3456	0.8467	5.132	1.51e-06
SLW		Estimate	Std. Error	t value	P value
	(Intercept)	48.1142	0.5719	84.138	< 2e-16
	r2	-4.2902	0.9643	-4.449	2.34e-05
	d2	0.3466	0.7218	0.48	0.632
	d3	4.5633	0.7892	5.782	9.37e-08
	ymax	1.0272	0.7502	1.369	0.174
PW		Estimate	Std. Error	t value	P value
	(Intercept)	45.2316	0.496	91.202	< 2e-16
	r2	-0.3078	0.8363	-0.368	0.71366
	d2	-2.5841	0.626	-4.128	7.86e-05
	d3	-2.7162	0.6845	-3.968	0.00014
	ymax	3.3184	0.6506	5.1	1.73e-06

[truncated: 5 more sheets: S_Table 11, S_Table 12, S_Table 13, S_Table 14, S_Table 15]
