# Supplementary material for: Phenology analysis for trait prediction using UAVs in a MAGIC rice population with different transplanting protocols
Source: Front Artif Intell. 2025 Jan 23;7:1477637. doi: 10.3389/frai.2024.1477637 (PMC11799559; doi:10.3389/frai.2024.1477637)
Supplement: Supplementary file 2 [file Table_2.xlsx]

## Sheet: 2022
Supplementary Data 1. The parameter and trait data.
line_id	planting	DTH	CL	ADW	SLW	PW	a	r1	d0	d1	K	r2	r3	d2	d3	ymax
TH	R	94	85.72	89.92	59.18	30.74	0.0120488	0.0525463	54.4409	121	96.7382	0.110666	0.0447106	43.8522	125.001	8.69972
J2_352	R	68	79.6	68.36	30.38	37.98	0.0248857	0.0700534	44.892	92	89.196	0.138645	0.0709763	41.9837	101.791	7.72055
J2_314	R	78	79.52	86.16	46.64	39.52	0.0108257	0.0622825	47.377	115	90.3366	0.135812	0.0439127	40.4388	111.268	8.56925
J2_323	R	100	78.2	94.1	71.46	22.64	0.00728966	0.0529952	54.1529	133	96.7035	0.113358	0.0384605	43.3132	138.912	8.92554
J2_317	R	94	87	88.14	67.48	20.66	0.0125776	0.0515749	55.8498	122	101.754	0.111749	0.03711	43.1569	140.431	7.77451
J2_389	R	90	73.4	74.42	43.86	30.56	0.0098658	0.055738	52.5776	120	92.9373	0.139708	0.0365331	40.6796	131.956	6.90764
J2_412	R	94	63.6	88.24	53.32	34.92	0.0067212	0.0538489	50.788	123	77.718	0.123548	0.0417444	43.1606	123.754	8.9818
J2_418	R	93	77.2	85.12	53.64	31.48	0.00500823	0.0513597	53.0633	123	95.2486	0.118289	0.0435131	42.8001	123.24	8.60274
J2_413	R	88	100.92	97.4	66.76	30.64	0.0197043	0.0490423	53.1063	117	108.797	0.122497	0.0472164	41.5773	122.661	7.76425
J2_304	R	91	94.56	97.86	61.9	35.96	0.0151382	0.0515255	55.7218	121	103.645	0.106581	0.050275	44.6431	123.696	9.13004
J2_381	R	87	91.76	100.02	60.98	39.04	0.0168279	0.0525951	52.7466	118	101.152	0.115421	0.0443456	42.6958	122.516	8.41386
J2_372	R	70	81.92	91.5	60.64	30.86	0.00543639	0.0576045	46.703	118	93.0132	0.126823	0.0422184	41.8559	120.157	8.28791
J2_379	R	83	89.4	95.28	54.18	41.1	0.0191542	0.0523929	54.7554	118	99.9233	0.11701	0.0484643	43.6	113.389	9.27438
J2_417	R	93	90.24	104	60.3	43.7	0.0201136	0.0503536	55.5297	119	100.986	0.115528	0.0477222	43.4041	120.603	8.51521
J2_330	R	91	73.32	90.98	55.02	35.96	0.0192185	0.049322	54.3742	118	90.4589	0.106535	0.0445373	42.6755	124.135	8.74439
J2_416	R	91	58.24	87.16	52.82	34.34	0.0243832	0.0410061	61.0634	135	87.2406	0.107682	0.0468625	44.9094	125.194	9.94667
J2_378	R	86	93.48	92.52	50.48	42.04	0.0157952	0.0576178	50.3743	117	108.664	0.114468	0.0504751	42.2796	115.207	8.19882
J2_395	R	88	107.68	97.7	63.4	34.3	0.0276399	0.0534457	52.6446	113	119.299	0.112987	0.055088	43.3653	116.105	8.46024
J2_293	R	77	85.12	75.78	39.88	35.9	0.0224308	0.0544285	52.7074	113	106.003	0.133341	0.04869	41.0926	113.038	8.96563
J2_403	R	91	90	94.48	53.42	41.06	0.0203304	0.0529585	53.7022	117	103.215	0.124665	0.0489802	41.7728	115.998	8.85016
J2_391	R	88	88.96	95.28	61.34	33.94	0.0174351	0.0553759	53.7585	118	103.339	0.118922	0.0471606	42.6873	118.534	9.3817
J2_362	R	91	80.88	88.34	48.74	39.6	0.0206921	0.0507015	55.7035	118	96.5719	0.119483	0.0493622	43.1931	118.947	9.73361
J2_410	R	99	93.76	107.1	64.86	42.24	0.0151019	0.0488145	53.7242	122	102.452	0.0987597	0.0534263	42.9242	126.692	8.94713
J2_397	R	88	74.2	92.48	51.3	41.18	0.012997	0.054182	54.2858	119	87.8777	0.116738	0.0465383	42.9114	120.453	10.1288
J2_325	R	88	83.36	101.48	55.08	46.4	0.0126127	0.0592527	51.7104	118	99.119	0.123139	0.0513357	43.4013	115.138	10.0634
J2_385	R	86	98.88	106.36	61	45.36	0.0187392	0.0557535	54.6249	117	109.343	0.120801	0.052416	43.0443	117.927	9.87486
J2_288	R	68	91.44	87.86	50.52	37.34	0.00903162	0.0623545	48.949	124	111.195	0.165251	0.0407731	37.1335	118.605	7.55033
J2_404	R	87	84.56	91.98	52.86	39.12	0.018097	0.0540615	51.6215	116	95.3144	0.126259	0.0496668	40.3197	118.811	9.19488
J2_346	R	90	92.76	99.28	48.92	50.36	0.0231291	0.0511004	55.0551	115	102.511	0.130624	0.0498608	39.9841	119.433	8.15599
J2_334	R	96	93.88	102.76	66.16	36.6	0.0120894	0.0458954	59.4089	129	110.961	0.113926	0.0501708	41.3847	128.304	9.02685
J2_318	R	88	91.32	97.56	61.26	36.3	0.0168916	0.0541149	52.298	118	101.411	0.118884	0.0476903	43.5961	119.024	10.1448
J2_282	R	68	99.8	98.616	55.216	43.4	0.0184887	0.0624602	51.4221	114	111.035	0.14354	0.049876	41.8058	112.96	9.19081
J2_387	R	83	86.12	88.02	51.8	36.22	0.0184881	0.0637914	46.6187	103	100.582	0.149642	0.0556854	40.9567	113.45	7.97534
J2_319	R	68	91	108.14	68.4	39.74	0.0131791	0.0501948	54.0805	125	110.344	0.135786	0.0419233	42.0827	115.474	10.1511
J2_411	R	81	103.4	100.58	62.84	37.74	0.022291	0.0645351	49.6507	107	111.862	0.132488	0.0558005	42.8973	109.652	8.84816
J2_349	R	90	93.08	94.92	49.88	45.04	0.0212121	0.0508707	56.9039	120	107.221	0.111098	0.050748	44.3557	120.061	9.90984
J2_298	R	86	97.56	102.72	58.94	43.78	0.0216203	0.0548301	52.6864	114	109.772	0.118673	0.0534427	41.9807	116.726	9.51902
J2_382	R	86	86.64	91.88	45.62	46.26	0.0216427	0.0599239	52.1967	112	104.032	0.147233	0.0574986	39.8118	111.185	9.57411
J2_287	R	66	78.8	82.52	39.22	43.3	0.0155301	0.0866113	42.3766	94	87.711	0.174924	0.0609612	37.6267	94.8546	8.11918
J2_316	R	77	80	92.56	53.98	38.58	0.011784	0.0592799	50.3594	117	95.1401	0.136015	0.0458216	40.9865	115.02	9.75482
J2_315	R	87	86.88	113.68	68.8	44.88	0.0162829	0.0581018	52.6891	116	101.581	0.151945	0.0505126	39.7482	117.705	9.14726
J2_359	R	83	93.56	95.52	51.8	43.72	0.0192884	0.0555212	50.1803	114	107.35	0.132779	0.0566781	40.7326	111.089	9.9596
J2_400	R	86	99.2	96.48	58.6	37.88	0.0253101	0.0521201	54.9866	117	113.988	0.139377	0.0548172	39.7506	115.078	9.73604
J2_306	R	88	110.28	104.92	65.22	39.7	0.0274366	0.0526954	53.4166	114	121.427	0.141553	0.0553894	39.9918	116.83	9.57317
J2_348	R	80	102.96	114.54	67.86	46.68	0.0275378	0.0616753	46.3249	104	115.446	0.142914	0.0613735	38.3858	109.555	9.2294
J2_368	R	73	63.8	99.52	49.92	49.6	0.0327714	0.0548607	50.8905	104	86.3218	0.141297	0.0596961	40.6877	104.998	11.5691
J2_374	R	80	76.04	104.46	56.9	47.56	0.0122705	0.0618109	43.1439	109	89.2704	0.14626	0.0501212	37.8443	110.406	9.35226
J2_342	R	95	91	103.64	57.36	46.28	0.0141196	0.0556442	53.104	120	107.998	0.167878	0.0510216	38.7466	118.148	10.1945
J2_414	R	81	105.68	102.16	66.5	35.66	0.028684	0.0609403	47.6022	103	118.906	0.132112	0.0637683	40.4723	108.25	9.91515
J2_364	R	67	86.8	104.858	54.038	50.82	0.0150204	0.0755168	44.6622	106	98.5565	0.152083	0.0541102	40.1023	100.03	12.3343
AK	R	80	91.16	114.48	65.64	48.84	0.0206545	0.0696611	45.8273	102	101.376	0.135034	0.066542	41.7207	104.631	12.7888
J2_345	R	67	68.92	113.68	62.6	51.08	0.0102746	0.0752332	40.0633	100	81.6668	0.151413	0.0538568	40.573	101.724	12.4498
J2_370	R	97	73.12	100.4	58.64	41.76	0.00609	0.0579198	52.6729	128	89.0568	0.131942	0.0460275	41.069	121.525	12.3189
J2_294	R	69	97.8	117.46	59.68	57.78	0.00938937	0.0720755	46.3426	104	105.973	0.155091	0.0541179	39.8297	98.0697	11.615
J2_365	R	86	105.52	100.48	57.52	42.96	0.0218676	0.0569702	54.0635	116	119.725	0.135398	0.0539252	41.8181	106.271	11.3437
J2_256	R	72	85.28	99.84	53.46	46.38	0.0286975	0.0639017	47.483	102	103.703	0.142774	0.0547789	39.5006	102.954	9.10336
J2_415	R	88	61.04	86.08	51.68	34.4	0.0113832	0.0577796	49.9595	117	80.4955	0.12906	0.0446428	41.5936	116.306	9.73863
J2_251	R	71	82.72	83.62	46.12	37.5	0.0141361	0.0727113	43.7117	100	90.4778	0.145233	0.057299	41.2703	103.364	9.5371
J2_335	R	73	87.6	99	58.74	40.26	0.0130645	0.0786735	42.5468	100	92.0715	0.135453	0.0621673	43.5201	101.732	10.1101
J2_326	R	70	82.32	89.68	52.12	37.56	0.014078	0.0765662	43.9544	100	93.4502	0.135067	0.0670055	42.0964	99.6062	10.0082
J2_216	R	74	76.24	82.76	51.34	31.42	0.00835044	0.0718465	42.9797	111	88.0526	0.140533	0.0474804	39.1045	108.685	8.93235
J2_322	R	72	83.16	82.64	46	36.64	0.0179612	0.0649998	46.3821	99	89.5016	0.125089	0.0638	43.098	103.627	8.58781
J2_233	R	64	86.68	72.24	32	40.24	0.0169658	0.0816613	43.5675	92	88.611	0.148961	0.068281	40.5898	98.8538	7.15573
J2_248	R	71	78.2	75.72	37.26	38.46	0.0245526	0.0693456	45.4103	93	86.8603	0.126243	0.0771524	42.3455	99.0597	8.17706
J2_211	R	75	90.8	85.78	47.8	37.98	0.0167939	0.0607728	48.515	101	96.8502	0.122517	0.0727161	42.3388	101.364	7.84706
J2_231	R	69	86.12	72.6	34.08	38.52	0.0249765	0.0713179	47.4249	94	91.761	0.130015	0.0816636	42.0154	98.2321	7.82828
J2_312	R	74	83.44	77.62	43.42	34.2	0.0241292	0.0631792	50.6122	101	93.034	0.130442	0.0649399	41.639	104.21	7.84654
J2_337	R	87	72	100.62	75.78	24.84	0.00827825	0.0510338	53.4422	133	89.1279	0.128571	0.0370066	40.6203	129.812	8.30011
J2_204	R	70	95.44	81.14	37.96	43.18	0.0391235	0.0706272	48.6032	94	101.324	0.138999	0.0827139	41.0266	99.6872	7.91211
J2_203	R	72	87.64	82.5	45.78	36.72	0.0391491	0.0666735	51.0229	96	93.9831	0.12366	0.0775286	43.7778	99.4073	8.69797
J2_245	R	66	55.68	67.14	31.16	35.98	0	0.0618153	47.4628	100	74.9678	0.136434	0.0756379	42.6332	99.4809	7.92134
J2_226	R	66	71.04	72.56	31.74	40.82	0.0286996	0.0683914	44.5394	91	80.7501	0.137729	0.0818269	43.3666	93.321	7.78344
J2_270	R	66	77.84	71.3	39.18	32.12	0.0242135	0.072539	44.3921	91	85.2324	0.136567	0.080646	42.1796	96.0727	7.96272
J2_250	R	67	87.44	76.82	33.88	42.94	0.0140497	0.0793868	41.82	91	92.2905	0.143812	0.0698523	43.2403	97.3976	7.59798
J2_309	R	87	97.2	77.62	52.64	24.98	0.0124245	0.0537818	54.89	123	114.488	0.142345	0.0444901	42.9956	123.902	8.3023
J2_285	R	66	78.96	92.02	57.9	34.12	0.017416	0.0687206	46.0616	96	92.2909	0.12969	0.0732119	44.0089	104.346	8.07662
J2_310	R	66	79.4	80.34	38.46	41.88	0.0249055	0.0708716	45.6103	94	86.768	0.135155	0.0726799	42.6561	99.3316	8.12683
J2_307	R	73	77.88	88.74	59.54	29.2	0.0116853	0.0513819	54.7197	124	97.6744	0.132094	0.0398379	42.7049	119.235	9.03908
J2_280	R	69	76.8	79.54	36.7	42.84	0.030329	0.0679049	46.4053	93	86.2192	0.131986	0.0837578	43.1675	97.2109	8.11589
J2_252	R	65	65.32	73.8	28.7	45.1	0.0151644	0.0788624	42.051	91	75.3044	0.1356	0.0745149	42.287	96.5254	7.5221
J2_236	R	67	71.64	71.94	34.34	37.6	0.025195	0.0701445	47.5941	94	81.4117	0.130169	0.0783291	43.251	95.6355	8.19299
J2_210	R	66	69.36	71.58	35.6	35.98	0.0193819	0.07321	40.3895	90	76.4418	0.129093	0.0795522	42.9274	94.8807	7.26579
J2_213	R	66	73.88	71.52	33.18	38.34	0.0253792	0.0811299	45.0122	90	82.1859	0.138525	0.08063	43.1348	93.9955	8.32214
J2_212	R	68	87.36	77.28	37.78	39.5	0.0184813	0.0792829	41.9175	90	89.5174	0.13252	0.0781962	42.5821	94.3274	7.94571
J2_246	R	65	79.64	81.48	31.1	50.38	0.0247123	0.0802188	44.0072	90	86.684	0.150717	0.0772709	42.5403	93.6639	8.29915
TO	R	69	76.32	73.62	33.3	40.32	0.0202509	0.0728141	43.8483	92	82.675	0.131697	0.0766659	43.5748	95.6532	8.73495
J2_202	R	65	74.52	74.76	33.52	41.24	0.0191112	0.0931293	44.6129	90	84.7326	0.145342	0.0777874	41.8257	94.4199	7.56281
J2_206	R	63	72.28	73.24	33.76	39.48	0.0236378	0.0819992	41.142	85	83.8461	0.149205	0.0862979	40.6465	90.2583	7.6743
J2_225	R	60	82.12	57.18	32.28	24.9	0.03633	0.0845392	43.3398	84	89.7295	0.160232	0.0764236	40.5434	89.5019	6.8777
J2_229	R	65	75.24	67.82	30.62	37.2	0.0241491	0.0785612	42.4807	87	82.0713	0.146011	0.0816458	42.1095	92.3042	7.49333
J2_255	R	60	69	57.16	24.08	33.08	0.0197048	0.0848317	41.0912	89	78.5755	0.160869	0.0585917	39.9611	96.0867	6.71876
J2_274	R	61	68.52	66.82	28.72	38.1	0.0213065	0.0800404	41.7674	86	77.8959	0.151896	0.0738232	41.4144	91.9926	7.29135
J2_275	R	62	50.96	62.56	28.48	34.08	0.0129353	0.0858336	39.1479	85	64.8642	0.147964	0.0778631	41.371	94.1269	7.46595
J2_235	R	64	73.8	62.32	29.72	32.6	0.0265565	0.0825952	44.4209	86	78.5801	0.15129	0.0867486	41.0534	91.0454	7.32158
J2_262	R	65	77.24	69	30.22	38.78	0.0197475	0.082276	43.7838	91	81.1794	0.143734	0.074653	42.7558	92.9294	7.57876
J2_277	R	65	76.36	70.46	29.88	40.58	0.0151481	0.0743531	43.0886	91	80.9879	0.144545	0.0697774	41.516	93.9398	7.49447
J2_273	R	59	55.16	64.5	28.74	35.76	0	0.0712352	39.4716	92	69.3542	0.143109	0.063612	41.9053	93.3541	7.54072
J2_209	R	61	78.12	68.22	33.4	34.82	0.0222565	0.0800762	42.6548	86	81.3187	0.15732	0.0783987	39.8606	89.8154	6.77034
J2_264	R	60	73.8	63.84	32.74	31.1	0.0219386	0.076965	39.6144	89	82.0848	0.156765	0.0602056	40.7907	92.5245	7.00196
J2_218	R	60	73.68	67.14	34.18	32.96	0.0141707	0.0816158	42.5559	87	79.6434	0.165353	0.077486	41.0455	91.2533	7.34605
J2_221	R	60	78.12	73.86	27.78	46.08	0.0246612	0.0868375	42.5738	89	83.8074	0.163897	0.0619878	40.4772	91.5221	7.20239
J2_227	R	59	68.24	56.26	26.02	30.24	0.0192085	0.088139	41.0492	85	74.601	0.173245	0.0611452	39.5308	90.5817	6.45223
J2_260	R	63	60.48	63.06	31.84	31.22	0.0134344	0.0813474	40.1809	86	69.1458	0.14862	0.0779422	41.1461	93.0175	6.76597
IW	R	60	66.92	59.06	26.14	32.92	0.0171936	0.0767571	38.2979	85	75.8696	0.185155	0.0589702	38.0978	95.8665	5.20264
IW	D	49	75.04	75.6	29.74	45.86	0.026263	0.136448	33.1879	76	86.2152	0.222408	0.0638133	28.0808	77.3423	8.12219
J2_260	D	51	63.72	71.02	31.52	39.5	0.0255106	0.126871	34.4358	77	81.0658	0.227473	0.0696923	30.0855	78.7376	8.77901
J2_227	D	48	75.68	71.3	28	43.3	0.0391251	0.121871	34.6174	72	82.5483	0.246709	0.0768222	29.3177	73.9799	8.41127
J2_221	D	50	85.08	72.48	22.76	49.72	0.0306826	0.133801	35.5511	76	87.22	0.241191	0.0665123	31.0829	79.8038	8.96031
J2_218	D	50	82.2	73.56	35.3	38.26	0.0309013	0.121127	35.1204	76	87.2208	0.23038	0.0668952	30.7247	79.5363	9.46744
J2_264	D	48	76.52	69.4	27.84	41.56	0.0695037	0.128609	33.8205	66	88.9311	0.22478	0.0962286	31.4055	72.8476	9.04594
J2_209	D	51	84.72	88.22	37.34	50.88	0.0403588	0.121879	36.8147	77	89.2717	0.212912	0.0674331	30.7913	78.1063	9.4448
J2_273	D	50	62.92	82.26	33.54	48.72	0.00381643	0.122995	34.912	81	76.0559	0.212643	0.0634791	30.4518	83.6545	9.04773
J2_277	D	54	84.12	93.36	43.16	50.2	0.0229046	0.111337	38.1857	88	91.8085	0.195168	0.0537747	30.6527	85.7491	9.70755
J2_262	D	51	85.52	85.72	36.5	49.22	0.0237023	0.139245	36.7541	86	89.5493	0.209405	0.0565786	29.8501	83.1049	9.64794
J2_235	D	56	80.08	85.42	37.08	48.34	0.0303567	0.115619	37.0975	78	87.6852	0.214616	0.072573	29.8234	78.8959	10.0408
J2_275	D	51	60.2	75.48	30.66	44.82	0.00952046	0.13692	34.6007	86	73.6139	0.218552	0.0564325	29.4079	84.5977	9.36852
J2_274	D	49	75.28	70.78	28.64	42.14	0.0244598	0.140466	36.542	85	88.0775	0.216609	0.0525743	29.0966	82.4701	9.10252
J2_255	D	50	75.84	73.66	31.58	42.08	0.0273326	0.165597	34.3775	76	84.7908	0.215199	0.0704863	29.9215	80.4631	8.91415
J2_229	D	52	81.96	84.08	36	48.08	0.0181054	0.127563	36.4399	84	90.2765	0.203817	0.054644	29.4937	84.932	10.0214
J2_225	D	49	88.52	75.84	36.88	38.96	0.0429184	0.154785	36.5625	76	97.1474	0.215643	0.0687732	29.705	76.9003	9.5473
J2_206	D	57	80.2	88.02	41.88	46.14	0.0206828	0.13768	35.785	78	91.3532	0.202612	0.0713142	30.4712	81.3839	10.3918
J2_202	D	53	89.08	88.72	39.3	49.42	0.0269742	0.125676	38.0351	86	94.1517	0.199329	0.0597827	30.6599	84.4061	10.217
TO	D	58	82.56	80.8	35.64	45.16	0.0230025	0.110175	38.3758	89	92.9882	0.180056	0.0582616	31.1014	89.0408	10.2948
J2_246	D	53	84.2	77.88	33.4	44.48	0.0114199	0.130354	35.8198	93	92.2102	0.199449	0.0502813	29.0153	87.0181	10.0645
J2_212	D	61	94.68	88.8	44.36	44.44	0.0269853	0.114236	37.2255	86	101.578	0.181734	0.0579382	29.0187	91.2803	8.99902
J2_213	D	54	81.64	83.56	36.94	46.62	0.0257457	0.120117	37.8485	85	91.6769	0.209651	0.0608035	29.7426	86.3932	10.0969
J2_210	D	55	80.56	90.14	40.2	49.94	0.021642	0.140052	35.6028	84	88.7621	0.206204	0.0637832	30.2736	87.317	9.24809
J2_236	D	58	79.16	88.94	45.86	43.08	0.0225103	0.106923	39.4229	90	90.8655	0.211098	0.0528812	30.0948	94.3104	9.7707
J2_252	D	54	75.08	92.14	37.42	54.72	0.0108818	0.1378	35.6688	89	85.1257	0.20745	0.0509354	28.871	90.8701	9.5824
J2_280	D	61	85.88	94.48	41.2	53.28	0.0225726	0.110219	38.8602	89	96.8237	0.209544	0.0560562	29.8709	91.0853	10.2307
J2_307	D	62	89.92	102.24	63.08	39.16	0.0144153	0.0813332	43.3521	101	106.161	0.159369	0.0502862	31.657	104.251	10.5561
J2_310	D	53	82.96	89.4	37.66	51.74	0.0149429	0.122906	36.6095	89	92.5943	0.18053	0.0464692	29.6009	93.9525	9.86894
J2_285	D	54	90.96	94.62	50.04	44.58	0.00906478	0.108075	38.2897	94	103.228	0.173931	0.0468575	30.6143	99.754	10.598
J2_309	D	74	114.04	106.52	69.4	37.12	0.0309523	0.0791176	42.9171	95	121.156	0.162894	0.0547877	31.4872	104.44	11.0498
J2_250	D	59	95.88	95.04	47.08	47.96	0.0310307	0.115649	37.797	87	105.789	0.165675	0.0558513	30.6273	89.1447	10.2329
J2_270	D	56	84.64	91.38	48.04	43.34	0.0193761	0.120044	37.1084	88	94.4187	0.174385	0.0536054	30.1032	87.9603	10.4321
J2_226	D	58	80.4	86.4	35.32	51.08	0.0105423	0.109072	37.5784	95	90.2523	0.175595	0.0500927	28.77	90.1513	9.81701
J2_245	D	56	57.48	83.06	39.12	43.94	0.0124712	0.0654942	43.2855	106	89.4518	0.179086	0.0460153	28.9294	94.5389	10.8351
J2_203	D	60	92.12	89.16	45.5	43.66	0.0243812	0.093893	39.8876	91	100.23	0.169876	0.0536356	29.3839	96.9535	10.8183
J2_204	D	61	104.04	99.16	44.9	54.26	0.0331524	0.099084	42.0308	91	112.282	0.160523	0.0580525	30.1144	94.1639	10.0929
J2_337	D	73	90.52	113.96	62.72	51.24	0.0159865	0.0644607	46.9473	112	106.366	0.135284	0.0418142	30.9847	105.209	13.0878
J2_312	D	71	97.56	106.2	57.44	48.76	0.0131994	0.0834966	42.877	104	106.933	0.146575	0.0490232	30.8719	99.1522	11.7718
J2_231	D	58	96.64	103.32	44.04	59.28	0.0229701	0.0997487	38.6027	90	103.308	0.191791	0.0512071	29.2381	90.417	11.5992
J2_211	D	66	107.16	111.7	59.18	52.52	0.0125079	0.091328	40.7802	98	110.927	0.139369	0.0557592	32.4566	96.683	11.62
J2_248	D	65	91.84	97.52	47.76	49.76	0.0123072	0.0879224	40.7808	100	108.776	0.176686	0.0529111	30.4047	102.267	11.341
J2_233	D	51	88.72	95.5	41.4	54.1	0.0203381	0.130975	36.3838	88	99.2504	0.186229	0.0519745	29.252	86.5511	10.6782
J2_322	D	65	86.76	100.7	51.46	49.24	0.0188809	0.0940621	38.8476	92	100.731	0.173802	0.0544168	29.8483	100.217	11.5694
J2_216	D	68	88.52	105.86	50.26	55.6	0.0089589	0.094512	37.5618	97	102.151	0.166645	0.0568627	28.9932	101.322	11.4241
J2_326	D	58	95.48	110.58	57.64	52.94	0.0180449	0.104105	37.9514	91	106.194	0.156825	0.0639954	30.0963	97.0083	11.5641
J2_335	D	61	93.92	108.46	56.68	51.78	0.0143459	0.112463	37.604	92	101.045	0.159754	0.0493363	31.4513	99.9333	12.2997
J2_251	D	61	90.32	106.94	54.04	52.9	0.0142843	0.10407	39.507	96	103.233	0.162291	0.0529971	32.4665	96.1685	12.0192
J2_415	D	74	67.84	86.34	42.58	43.76	0.0100894	0.0814064	40.754	100	83.592	0.20324	0.0485709	29.8562	104.571	9.98803
J2_256	D	62	90.96	97.64	44.84	52.8	0.0265518	0.0888298	39.872	92	106.883	0.198215	0.0510337	29.3092	97.1971	10.6746
J2_365	D	72	120.72	101.1	52.52	48.58	0.0326404	0.0729605	45.6247	99	127.501	0.175172	0.0547558	30.6881	99.5356	12.228
J2_294	D	58	99.28	101	46.8	54.2	0.008397	0.11232	38.8596	93	105.723	0.191911	0.0463974	29.2962	97.5107	11.786
J2_370	D	84	74.4	100.34	55.66	44.68	0.011578	0.0611114	47.8664	117	92.0929	0.164854	0.0426554	31.2783	110.464	13.0684
J2_345	D	57	73.04	92.34	42.78	49.56	0.0126384	0.110061	37.4449	91	82.8985	0.198969	0.0482738	29.8158	101.321	11.1255
AK	D	70	92.76	96.82	47.08	49.74	0.0168332	0.10093	39.9426	93	98.5485	0.144186	0.0528672	32.4735	97.7391	12.1338
J2_364	D	56	89.96	90.66	43	47.66	0.0120929	0.0791425	43.7146	102	111.236	0.170287	0.0480287	30.3523	102.403	11.4396
J2_414	D	69	112.4	96.68	52.9	43.78	0.0181307	0.0871047	41.6403	102	120.383	0.139597	0.0457136	30.2756	101.865	10.1098
J2_342	D	80	96.48	99.16	55.02	44.14	0.0164895	0.0755835	43.6181	108	109.105	0.173361	0.0440701	30.3563	108.859	11.7111
J2_374	D	68	77.8	100.88	45.04	55.84	0.0122759	0.0993403	37.471	95	91.029	0.18079	0.0523351	28.4368	104.628	9.41621
J2_368	D	62	61.24	86.58	36.16	50.42	0.0469634	0.0574252	48.7166	98	96.0966	0.18385	0.0495282	29.7201	102.185	10.6853
J2_348	D	71	103.96	98.62	51.98	46.64	0.0351423	0.0790661	42.2878	92	116.072	0.117325	0.0489264	30.2968	100.912	9.61758
J2_306	D	76	120.88	99.3	59.42	39.88	0.051001	0.0708444	45.7471	92	123.969	0.101518	0.0496351	33.9748	102.188	12.2121
J2_400	D	73	108.76	98.14	52.9	45.24	0.0370101	0.0768117	45.2043	94	115.789	0.124072	0.0493899	32.4171	99.9251	12.407
J2_359	D	71	95.44	98.2	46.54	51.66	0.0120482	0.0849578	42.428	100	109.683	0.147364	0.0528848	31.633	98.7283	12.2995
J2_315	D	76	93.04	96.4	55.4	41	0.0150984	0.0776091	45.4268	105	107.807	0.150959	0.050373	30.8883	104.966	11.0283
J2_316	D	64	88.08	93.78	51.24	42.54	0.0128092	0.0740877	43.4156	103	102.241	0.16057	0.0446408	29.8775	109.127	10.8331
J2_287	D	53	83.8	87.4	38.9	48.5	0.0207275	0.123768	36.6748	87	93.6518	0.192646	0.0531587	28.027	85.6676	10.1631
J2_382	D	73	96.12	97.9	51.16	46.74	0.0139485	0.0837007	42.0285	103	109.323	0.186261	0.0526059	29.6997	100.333	11.8288
J2_298	D	73	104.12	104.94	56.02	48.92	0.0141472	0.0816832	41.9216	103	113.361	0.135813	0.0528487	32.5077	101.894	12.4684
J2_349	D	76	103.68	96.26	48.24	48.02	0.0260295	0.0658806	46.0652	101	116.068	0.149575	0.0440133	30.7808	101.078	12.893
J2_411	D	67	109.76	104.08	58.1	45.98	0.0222128	0.0969706	40.424	92	116.69	0.178373	0.0511389	30.4016	100.066	10.5682
J2_319	D	58	98.84	102.54	58.72	43.82	0.0119597	0.0828432	41.944	100	110.647	0.179089	0.0494234	29.495	109.803	10.843
J2_387	D	71	91.72	94.12	45.58	48.54	0.0223088	0.0978366	39.7694	91	105.294	0.164604	0.0481283	29.7273	106.365	8.77998
J2_282	D	60	105.28	110.8	63.54	47.26	0.014401	0.0850753	42.0933	100	118.001	0.178027	0.0494391	29.7171	103.284	10.5265
J2_318	D	76	97.52	104.94	65.92	39.02	0.0210977	0.0629964	45.3276	108	113.612	0.142309	0.0456609	31.0861	109.089	11.8828
J2_334	D	82	105.44	109.96	70.06	39.9	0.0223974	0.057685	50.5204	114	119.422	0.127014	0.0476404	33.3079	114.793	11.5764
J2_346	D	78	103.16	96.54	49.34	47.2	0.0216998	0.0666945	46.4863	105	112.026	0.165352	0.0490759	30.7763	108.15	10.5132
J2_404	D	78	95.28	97.62	54.44	43.18	0.0167572	0.0709797	45.8493	105	103.974	0.154802	0.045933	32.9111	106.911	11.1588
J2_288	D	56	108.8	93.68	56.3	37.38	0.0377231	0.0860798	40.9389	90	120.571	0.186672	0.0533888	27.5443	99.9678	8.50646
J2_385	D	73	109.12	100.74	59.66	41.08	0.0255121	0.0690306	45.2038	102	119.445	0.117451	0.0472696	33.0791	98.8333	12.8193
J2_325	D	76	91.48	99.36	52.36	47	0.0211012	0.0683412	45.7423	106	110.195	0.178555	0.0505516	31.1302	105.62	10.9871
J2_397	D	75	75	94.32	48.32	46	0.0150032	0.0764479	42.451	103	89.1428	0.167796	0.0472415	31.5691	104.323	12.1253
J2_410	D	81	97.92	108.86	64.36	44.5	0.0167117	0.0677023	42.9479	106	110.654	0.147401	0.05708	30.3701	110.165	10.5213
J2_362	D	79	86.44	80.12	46.52	33.6	0.0154399	0.0689986	45.8465	107	105.806	0.144177	0.0488733	32.93	107.325	12.0802
J2_391	D	76	100.68	101.72	63.64	38.08	0.0124016	0.0749953	42.9688	102	111.245	0.155558	0.0440479	30.8905	106.257	11.5324
J2_403	D	78	99.2	94.42	58.7	35.72	0.0187191	0.0701411	43.7369	105	115.298	0.187097	0.0526777	29.3228	105.803	10.9902
J2_293	D	69	98.48	94.1	48.38	45.72	0.0276661	0.079786	42.3962	94	111.052	0.171513	0.0527612	30.2259	103.1	10.9332
J2_395	D	74	114	97.64	59.4	38.24	0.0324571	0.0883276	40.9495	92	123.073	0.134951	0.0551885	31.0951	104.808	9.52182
J2_378	D	74	108.88	87.94	47.22	40.72	0.0229082	0.0880479	39.9215	96	118.128	0.167576	0.0583631	30.6927	104.719	9.74119
J2_416	D	79	62.64	84.2	46.38	37.82	NA	NA	NA	NA	NA	0.165798	0.0466506	34.042	111.008	11.4223
J2_330	D	78	81.88	97.74	66.7	31.04	0.0146215	0.0690213	42.1582	105	97.9469	0.179415	0.0451934	30.0688	110.918	10.8824
J2_417	D	77	99.68	99.54	58.7	40.84	0.0136397	0.0756833	42.9346	105	106.329	0.153755	0.0455334	32.1835	104.618	11.61
J2_379	D	73	100.2	107.5	59.9	47.6	0.0130939	0.0722538	43.8365	109	107.898	0.173585	0.0484272	31.3853	102.693	11.4442
J2_372	D	52	90.12	92.72	56.9	35.82	0.00797013	0.0918869	40.1822	104	100.083	0.16914	0.0468605	32.4248	107.184	9.82404
J2_381	D	75	99.12	96.64	48.74	47.9	0.0203975	0.075733	42.7449	99	107.721	0.187997	0.047682	31.1675	108.51	10.4753
J2_304	D	77	102.88	97.04	58.44	38.6	0.0195912	0.067293	45.4694	105	113.62	0.149486	0.0552403	32.9422	108.295	10.905
J2_413	D	77	112.52	94.96	54.88	40.08	0.0302214	0.0658289	45.4354	99	116.077	0.149079	0.0465805	32.1501	107.15	9.15996
J2_418	D	77	88.72	87.08	48.8	38.28	0.00889144	0.0686532	42.3099	107	99.8024	0.176622	0.0421411	31.0526	105.328	10.0043
J2_412	D	79	67.24	86.72	45.26	41.46	0.00397484	0.0693038	39.8752	111	79.3524	0.195506	0.041486	30.6097	108.66	9.47879
J2_389	D	73	79.24	70.5	38.8	31.7	0.00944906	0.0769552	38.8975	96	90.579	0.191905	0.0367128	28.4537	108.726	7.81941
J2_317	D	79	89.84	94.5	66.74	27.76	0.00474709	0.069932	41.9665	111	98.4024	0.149344	0.0340799	30.3764	108.606	9.33181
J2_323	D	80	83.12	97.98	65.34	32.64	0.00544971	0.0761318	40.7454	110	92.5415	0.141643	0.034541	32.5181	110.62	10.9204
J2_314	D	67	82.96	79.96	37.7	42.26	0.00913034	0.0942097	37.5059	100	94.6404	0.219554	0.0473608	29.2557	101.434	9.60605
J2_352	D	59	88.32	87.36	38.36	49	0.0130661	0.108125	36.1923	91	95.5002	0.215796	0.0441292	28.4756	97.9093	8.96389
TH	D	82	91.96	103.78	68.98	34.8	0.00819451	0.0726379	42.8889	108	98.8899	0.141044	0.0419946	31.6757	108.135	10.8976

## Sheet: 2023
Supplementary Data 1. The parameter and trait data.
line_id	planting	K	d0	d1	r1	a	r2	r3	d2	d3	ymax	DTH	SLW	PW	ADW	CL
J2_374	D	94.4391	34.5134	87	0.0710339	0.0218936	0.191576	0.0610372	28.3972	95.0879	8.95686	64	71.06	21.58	92.64	73.64
J2_335	D	97.5248	34.615	82	0.0773845	0.0273469	0.177756	0.053972	30.4137	95.1134	9.86878	61	66.88	29.62	96.5	88.36
J2_246	D	88.0535	33.7839	77	0.0829401	0.0311709	0.214714	0.0596665	27.8252	81.1942	10.1583	53	40.62	56.04	96.66	81.56
J2_352	D						0.213257	0.0498275	26.5051	85.0724	9.52768	55	41.26	39.22	80.48	81.8
J2_204	D	117.709	41.3413	82	0.0678813	0.0567247	0.204607	0.0624078	27.8785	87.2393	8.89745	60	42.82	36.72	79.54	102.36
J2_368	D	76.5462	40.7641	89	0.0592125	0.0368597	0.182867	0.0527344	29.6234	98.8501	9.89543	62	43.78	30.82	74.6	54.68
J2_250	D	99.5159	32.878	75	0.0814106	0.0371493	0.212826	0.0554344	25.9657	82.9293	8.49791	55	40.66	44.78	85.44	90.6
J2_382	D	110.223	46.8089	101	0.0558544	0.035491	0.18474	0.0577756	28.7455	98.7885	9.11531	70	50.28	40.56	90.84	89.56
J2_233	D	98.6431	35.2576	76	0.0919138	0.0403353	0.211954	0.063032	29.4097	83.3587	8.53002	53	41.18	48.44	89.62	94.6
J2_229	D	92.8316	34.82	77	0.0801053	0.0382846	0.223709	0.0632537	27.0729	83.2898	9.1953	56	39.56	50.48	90.04	87.24
J2_202	D	94.7887	34.8366	76	0.0892696	0.0343516	0.211928	0.0584693	27.4852	80.9243	9.82508	54	42.74	52.56	95.3	88.6
J2_293	D	101.977	36.5255	83	0.079151	0.0337986	0.211524	0.0689291	28.6002	89.1224	10.4753	61	60.68	35.16	95.84	91
J2_226	D	90.8052	36.9078	78	0.0731136	0.0429444	0.208117	0.0586832	27.96	82.9977	9.13762	55	45.08	46.48	91.56	81
J2_314	D	103.343	42.9391	85	0.0702727	0.0532306	0.15073	0.0621814	32.0188	91.8751	9.5923	66	47.14	35.04	82.18	86.2
J2_359	D	117.866	43.1404	86	0.0588108	0.0674006	0.170495	0.0716948	29.9325	92.3582	9.68433	67	53.92	46.64	100.56	102.44
J2_252	D	83.8365	32.1319	76	0.0823433	0.0267457	0.222274	0.0585463	26.9003	81.1778	9.71594	54	39.86	45.66	85.52	74.36
J2_346	D	95.0191	42.0091	108	0.0596809	0.0112417	0.212597	0.0484628	26.4935	108.703	8.00172	74	62.7	20.84	83.54	86.24
J2_216	D	100.778	34.3069	81	0.0798735	0.0281472	0.211393	0.057708	28.353	86.0434	12.0341	60	54.78	42.54	97.32	86.48
J2_365	D	115.93	46.3483	104	0.0608111	0.0236293	0.186396	0.0544118	28.127	99.9585	8.57654	69	58.18	28.46	86.64	102.56
J2_221	D	92.7008	31.9628	73	0.0923355	0.030709	0.204236	0.0639338	28.8799	74.2809	10.2345	50	33.5	46.78	80.28	89.08
J2_319	D	100.815	40.6187	105	0.0631992	0.0167242	0.199969	0.0530241	26.8516	105.709	9.08834	56	72.4	24.54	96.94	88.36
J2_206	D	89.7285	31.081	78	0.0955263	0.0145297	0.229111	0.0603513	28.0941	82.6158	10.0606	57	55.04	41	96.04	85.24
J2_210	D	89.3001	34.3245	76	0.0791299	0.0399667	0.211797	0.0610181	27.4836	84.0241	8.47738	54	41.68	48.56	90.24	80.6
J2_280	D	98.5815	39.6514	79	0.071415	0.0578194	0.208268	0.0660887	27.513	82.6224	9.41122	59	49.76	45	94.76	85
J2_256	D	87.9357	34.3776	81	0.0729987	0.0264408	0.198259	0.0439374	26.8183	92.4182	9.57594	59	45.16	39.1	84.26	74.64
J2_211	D	113.703	36.6512	85	0.0731085	0.0302635	0.201613	0.0654561	28.1833	90.9897	11.0134	64	68.28	41.42	109.7	98.92
J2_277	D	94.5475	35.3499	77	0.0794962	0.0399677	0.230043	0.0639095	26.904	81.0478	8.79829	53	43.36	47.5	90.86	84.36
J2_325	D	97.8819	42.5158	103	0.0569114	0.025816	0.19464	0.0551632	28.1996	104.105	8.88329	72	78.4	18.94	97.34	76.28
J2_262	D	94.7518	34.1788	76	0.0852583	0.0381371	0.222248	0.0656718	27.3512	78.7186	9.27255	52	43.86	49.2	93.06	89.88
J2_400	D	112.836	47.0348	103	0.0576502	0.0302558	0.158793	0.0541905	29.634	97.9991	9.04435	71	60.2	33.32	93.52	101.96
J2_231	D	107.883	39.3783	79	0.0689894	0.0621014	0.208999	0.0592044	27.3505	84.5472	10.0344	57	46.5	51.54	98.04	95.52
J2_364	D	99.7276	43.6017	105	0.0540943	0.024029	0.204147	0.0504922	27.8705	97.3841	9.54392	70	60.78	33.12	93.9	83.56
J2_294	D	106.751	37.6286	78	0.0724438	0.0507487	0.219507	0.055197	27.0692	84.6362	10.0463	57	50.06	38.78	88.84	94.28
J2_348	D	117.169	41.8353	84	0.0627419	0.0583463	0.151035	0.0606225	30.1616	90.9563	8.65431	67	50.08	40.76	90.84	101.92
J2_312	D	108.022	37.905	83	0.0709833	0.0412116	0.209587	0.0627826	28.3634	86.7148	12.0265	61	58.28	40.36	98.64	94.12
J2_315	D	102.889	45.872	104	0.0564465	0.0287759	0.172913	0.0525331	28.2737	102.783	8.23297	70	71.68	25.08	96.76	86.44
J2_248	D	93.3588	36.4116	83	0.0669704	0.0332033	0.229346	0.0503761	26.1083	92.3883	8.66031	60	46.04	39.78	85.82	78.16
J2_326	D	98.6075	39.7382	90	0.0603501	0.0415058	0.177848	0.0574814	29.1002	94.6845	9.74632	60	85.16	8.88	94.04	77.92
TO	D	92.2997	36.8235	78	0.0753424	0.0436811	0.21131	0.0523239	27.0457	90.2813	9.11332	57	50.52	34.4	84.92	81.28
J2_212	D	103.551	35.0029	77	0.0766357	0.0425201	0.209505	0.0575537	26.5276	84.4075	8.78548	55	72.34	15.06	87.4	98.4
J2_345	D	84.2659	35.0376	83	0.065399	0.040568	0.204285	0.0510631	26.9501	86.9288	9.78547	55	57.74	25.18	82.92	66.68
J2_378	D	120.826	43.501	95	0.0547213	0.0364739	0.17081	0.0626048	28.4492	98.959	8.23288	70	52.72	41.58	94.3	103.76
J2_298	D	111.447	45.419	103	0.0571215	0.0291163	0.132227	0.0519851	31.5863	101.651	10.0316	70	88.2	16.46	104.66	96.36
J2_213	D	90.3969	38.7936	78	0.0852415	0.0459753	0.215724	0.0550242	28.6876	84.5736	9.9131	55	40.62	42.2	82.82	76.72
J2_255	D	90.2346	29.9251	71	0.104755	0.0284167	0.223385	0.0641925	28.5576	74.4525	10.8309	49	33.64	49.2	82.84	83.2
J2_275	D	77.7889	29.8365	75	0.0968145	0.0182683	0.224573	0.0537978	28.5262	84.9769	10.2301	52	39.06	53.96	93.02	67.64
J2_235	D	91.0776	34.7353	77	0.083831	0.0313868	0.221547	0.0613038	27.6217	80.3907	9.99805	54	41.54	46.5	88.04	87.48
AK	D	107.107	38.6784	84	0.0644984	0.0468559	0.190487	0.067206	28.5261	91.525	9.75502	66	47.94	35.98	83.92	89.84
J2_209	D	96.3421	32.6985	72	0.0899001	0.0441657	0.238376	0.0681912	27.8456	75.9671	10.5132	51	42.26	55.54	97.8	89.92
J2_379	D	112.567	45.959	91	0.0596307	0.0717906	0.157802	0.0628871	30.7143	93.0773	10.5015	69	56.16	38.38	94.54	97.08
J2_411	D	118.077	40.6873	85	0.0669125	0.0540243	0.19467	0.0652915	29.0999	92.7611	9.11659	64	76.52	27	103.52	103.04
J2_236	D	96.7337	39.2643	78	0.0721224	0.0514895	0.196221	0.0532653	27.6256	83.9504	10.5854	55	48.56	42.3	90.86	82.4
IW	D	92.0346	29.306	71	0.0959157	0.0255777	0.228168	0.0643599	27.7864	74.7357	10.195	50	32.16	46.32	78.48	84.48
J2_404	D	90.8058	44.469	106	0.0584993	0.0170178	0.16706	0.0487443	28.2233	106.694	8.819	72	69.16	21.64	90.8	79.16
J2_349	D	95.5885	44.0944	109	0.0595619	0.0128872	0.168511	0.0526274	29.175	106.423	8.78336	75	59.5	21.56	81.06	84.44
J2_287	D	95.0254	34.2454	77	0.0788134	0.0392316	0.240035	0.0643916	25.7368	78.4272	8.44257	54	61.78	28.78	90.56	86.4
J2_251	D	95.3612	37.7339	83	0.0695169	0.0380431	0.190842	0.055335	27.9962	91.7577	8.98751	58	49.74	36.92	86.66	80
J2_306	D	110.993	44.1426	105	0.0584013	0.0193987	0.204044	0.0582051	27.5128	104.354	7.97168	71	88.62	25.84	114.46	102.76
J2_381	D	104.241	44.5563	108	0.0579094	0.026176	0.200561	0.0482578	27.5379	105.858	8.20771	72	67.54	34.98	102.52	87.76
J2_310	D	99.723	43.246	85	0.066204	0.0494654	0.184962	0.0573314	29.5162	97.7925	9.55419	65	58.8	34.48	93.28	83.52
J2_362	D	100.797	42.4435	109	0.0616946	0.00918921	0.198831	0.0494585	28.0727	106.642	8.92238	75	72.5	19.52	92.02	90.32
J2_322	D	98.1832	37.7874	84	0.0633349	0.0400062	0.200985	0.0556413	27.4473	90.9369	8.80472	59	50.36	40.84	91.2	86.28
J2_397	D	90.0509	46.4902	105	0.0469076	0.0339714	0.183952	0.052452	28.9807	102.365	9.33296	69	54.6	30.32	84.92	66.52
J2_417	D	92.1232	39.8399	107	0.0652299	0.00627549	0.180207	0.0448775	29.228	106.544	9.01989	73	64.46	18.2	82.66	81.08
J2_418	D	89.5039	39.5953	108	0.0586885	0.00836903	0.164606	0.0435225	28.428	106.947	9.14077	75	60.34	16.58	76.92	73.52
J2_274	D	94.2682	31.8513	74	0.0884811	0.0248241	0.213759	0.0647927	28.952	76.8261	11.0248	52	36.5	41.38	77.88	89.96
J2_387	D	113.875	41.5809	83	0.0640369	0.0567999	0.20514	0.0615381	27.8994	96.5987	7.40048	66	43.94	40.66	84.6	91.64
J2_337	D	94.2638	45.7727	109	0.0581688	0.0191909	0.150509	0.0502492	29.1793	109.122	9.24221	73	72.62	20	92.62	76.16
J2_285	D	101.171	39.2283	84	0.0622275	0.042216	0.20363	0.0545498	28.6684	97.1795	9.51646	55	64.08	25.88	89.96	83.4
J2_270	D	94.8095	36.3566	78	0.0736769	0.0451449	0.220478	0.0574864	27.3376	85.0939	9.40075	54	49.38	38.64	88.02	85
J2_395	D	128.783	42.4664	98	0.0618466	0.0331187	0.176783	0.061087	28.7298	101.648	8.04914	70	67.98	32.36	100.34	114.68
J2_245	D	82.3436	37.1915	80	0.0664679	0.0353096	0.208814	0.0510584	26.9089	89.2189	9.21664	55	39.6	35.5	75.1	61.08
J2_307	D	96.6572	35.3068	81	0.08453	0.0261715	0.195967	0.0539798	28.8531	93.6207	10.3922	57	53.86	30.2	84.06	81.52
J2_410	D	93.6709	38.0579	109	0.0580763	0.00399776	0.206284	0.0567587	27.6579	111.06	8.30124	79	71.08	17.94	89.02	78.12
J2_370	D	87.5196	44.5025	118	0.0515542	0	0.157973	0.0522877	29.6825	113.454	9.65662	79	61.44	18.28	79.72	62.48
J2_403	D	100.963	40.8474	106	0.0616046	0.0148558	0.211475	0.0528021	26.6892	102.677	8.59139	72	72	24.04	96.04	83.84
J2_304	D	100.569	43.6189	109	0.0592154	0.0118686	0.145511	0.0602134	29.5929	111.512	8.86849	75	74.52	18.3	92.82	89.04
J2_273	D	71.5866	28.2558	70	0.10172	0.0195351	0.21905	0.057751	28.0303	82.466	8.75718	51	31.22	40.48	71.7	61.36
J2_318	D	98.1575	42.5852	107	0.0627557	0.0154478	0.134293	0.0548255	30.7379	103.767	9.72705	74	70.48	20.24	90.72	86.96
J2_389	D	98.2687	41.0654	106	0.0561779	0.0191118	0.224908	0.0480396	26.6437	108.988	7.87963	71	59.36	20.46	79.82	79.24
J2_385	D	110.537	44.9191	105	0.0636633	0.0175489	0.135565	0.0570821	31.2245	104.306	9.67542	70	76.26	25.9	102.16	99.2
J2_342	D	92.0055	38.8378	109	0.0617572	0.00305192	0.222154	0.0499256	27.9563	107.646	9.05172	77	67.42	16.94	84.36	81.12
J2_416	D	79.0475	42.5746	105	0.0569067	0.0147719	0.183328	0.0511853	28.3615	110.144	9.45106	75	60.36	20.1	80.46	52.72
J2_391	D	113.37	45.5665	108	0.05737	0.0228093	0.153566	0.0524691	29.286	106.567	9.35522	72	69.22	18.82	88.04	91.92
J2_316	D	97.489	42.8509	87	0.0791556	0.0284748	0.140018	0.0588164	33.4118	97.8734	9.86768	62	50.08	37.5	87.58	83.32
J2_412	D	79.1658	38.2343	115	0.0585848	0	0.19693	0.0536336	31.0625	106.676	10.3323	74	57.1	23.42	80.52	63.48
J2_413	D	115.856	42.0173	100	0.0611442	0.024178	0.155053	0.052789	29.8004	100.014	8.86269	75	72.98	28.62	101.6	114.8
J2_288	D	123.604	43.3127	102	0.0623678	0.0221726	0.187464	0.0622063	26.4927	105.724	8.4352	73	86.08	18.4	104.48	114.84
TH	D	97.9148	42.1317	111	0.0580095	0.00690075	0.144683	0.0504711	31.5881	111.27	9.84588	79	70.88	13.28	84.16	84.12
J2_282	D	116.06	41.2212	100	0.063258	0.0248064	0.191926	0.051375	27.2961	97.3308	9.10861	55	74.22	25.08	99.3	106.48
J2_218	D	86.0796	31.6686	73	0.0946083	0.0292029	0.233058	0.0642636	27.1863	79.2468	9.38931	51	36.28	37.8	74.08	78.36
J2_330	D	90.488	41.5139	110	0.0563634	0.0116862	0.155503	0.0458276	28.2474	109.112	9.15053	75	66.36	19.64	86	77.52
J2_414	D	123.521	41.8992	87	0.0641901	0.0568956	0.152159	0.0595674	30.6222	97.0103	8.85239	67	59.06	32.82	91.88	110.88
J2_260	D	76.705	32.8281	78	0.0857748	0.0227687	0.206692	0.0502579	29.4404	89.3922	10.4846	52	42.52	39.4	81.92	59.76
J2_203	D	98.0948	40.099	84	0.0656345	0.0412656	0.215443	0.0535032	27.1647	93.3734	8.63549	57	72.9	19.08	91.98	81
J2_372	D	101.761	37.2456	86	0.0662976	0.0331738	0.162267	0.0463789	28.8529	100.579	9.146	55	72.66	30.4	103.06	88.48
J2_227	D	83.675	30.2762	70	0.0985671	0.0303908	0.245342	0.071706	26.8926	72.9182	8.9774	49	33.58	46.7	80.28	83.84
J2_264	D	97.0678	28.6897	71	0.0966159	0.0264328	0.211662	0.0703702	28.6699	74.1596	10.4701	50	45.5	45.16	90.66	93.84
J2_309	D	110.97	43.6685	108	0.0639556	0.0115773	0.176274	0.056745	29.2604	111.692	8.36193	78	82.14	13.54	95.68	101.08
J2_225	D	98.9172	31.3144	70	0.0976114	0.0496338	0.234699	0.0678487	27.4596	72.6486	9.96784	49	38.12	50.22	88.34	97.48
J2_334	D	103.29	43.246	111	0.0574153	0.00404839	0.177822	0.0526813	29.0373	115.359	9.11984	78	106.04	9.52	115.56	86.44
J2_317	D	107.199	43.0116	110	0.0591666	0.00859428	0.154662	0.0507788	30.9384	111.106	8.77753	76	82.82	14.14	96.96	91.6
J2_415	D	86.043	44.9823	110	0.0498665	0.0268448	0.15721	0.0506505	29.4451	108.937	8.93122	71	62.18	21.58	83.76	60.92
J2_323	D	96.3177	40.4027	110	0.0619337	0.00178831	0.173847	0.0454314	30.5461	115.334	8.60441	78	75.2	11	86.2	75.96
J2_246	R	86.2536	41.9949	87	0.0778621	0.0114138	0.179434	0.0846284	44.8775	92.4763	7.74431	64	28.88	48.42	77.3	72.64
J2_209	R	89.5601	41.91	81	0.0765255	0.046376	0.167066	0.102237	41.3293	89.9064	6.54374	62	29.4	38.38	67.78	80.56
J2_275	R	71.9414	39.1305	81	0.0811304	0.0212642	0.174795	0.096772	43.5366	91.6929	7.07732	63	29.92	38.84	68.76	57.32
J2_202	R	89.1929	42.5643	86	0.0912303	0.0115698	0.172994	0.0871672	45.3238	92.5765	7.9496	64	35.26	45.18	80.44	76.84
J2_231	R	105.247	43.9628	90	0.0663189	0.0492967	0.14721	0.0791441	43.7935	98.779	7.82333	71	37.52	41.42	78.94	83.76
J2_229	R	89.4785	39.6529	88	0.0730557	0.00627456	0.167416	0.0850636	45.0024	92.4163	7.91622	66	35.52	46.04	81.56	76.28
J2_225	R	93.2049	42.8158	79	0.0886612	0.0502491	0.18701	0.0953182	41.563	89.744	5.86584	60	34.78	23.56	58.34	84.04
J2_255	R	85.2579	40.8947	79	0.096523	0.0410326	0.191125	0.0926329	41.9764	91.5023	6.54031	59	28.6	38.86	67.46	73.5
J2_262	R	90.5754	39.7002	86	0.0781705	0.0159457	0.186258	0.0880247	44.8144	90.3684	7.5858	61	32.4	41.68	74.08	75.6
J2_210	R	90.7673	38.6979	88	0.0758817	0.00653478	0.1694	0.0932539	44.824	92.1214	7.68488	67	38.06	42.32	80.38	74.24
J2_233	R	92.0986	41.6807	86	0.0798112	0.0192541	0.169079	0.0839641	43.8023	93.5851	6.73425	64	35.36	46.78	82.14	81.24
J2_277	R	90.8731	40.6165	87	0.0747057	0.0131086	0.191499	0.0845204	43.9271	90.6469	7.51845	62	33.74	41.86	75.6	76.64
J2_221	R	86.2753	42.6347	81	0.0932615	0.0352762	0.170916	0.103711	42.154	91.0334	6.47372	61	26.5	43.14	69.64	80.64
J2_227	R	79.5122	40.1281	78	0.0894215	0.0392553	0.190427	0.0900836	40.5979	87.7574	5.49994	57	24.7	29	53.7	73.8
J2_359	R	112.807	47.5069	101	0.0557226	0.0348061	0.118083	0.0630642	46.1404	107.6	8.76656	82	50.32	44.64	94.96	91.76
J2_235	R	88.4905	42.7815	82	0.077051	0.04046	0.172382	0.100846	44.8803	89.2522	7.7966	64	28.14	38.8	66.94	76.72
J2_226	R	90.5828	42.2299	88	0.071823	0.0360144	0.17251	0.073594	45.3348	95.3825	7.83513	68	39.94	44.94	84.88	72.28
IW	R	82.496	38.6668	79	0.0889423	0.0352105	0.169184	0.09185	39.7489	92.4961	5.85325	58	28	37.56	65.56	73.48
J2_252	R	83.1865	39.4422	87	0.0729742	0.00956957	0.165646	0.0877385	44.2829	92.5193	7.36878	64	29	44.12	73.12	70.4
J2_264	R	85.4454	39.499	79	0.0932447	0.0303869	0.183139	0.0910665	41.7156	90.2266	5.9763	59	32.36	28.18	60.54	80.6
J2_280	R	98.5575	44.5473	90	0.0634835	0.0476096	0.131075	0.091095	44.0938	98.9435	7.61656	72	47.92	42.32	90.24	80.84
J2_250	R	101.886	37.6971	86	0.0756639	0.0367425	0.161596	0.0711128	41.2568	95.9501	6.55338	66	33.76	47.02	80.78	80.4
J2_216	R	98.5096	43.4845	101	0.0780839	0.0172337	0.147467	0.0585855	44.7956	104.065	9.61494	75	49.66	43.58	93.24	79.12
J2_236	R	95.2431	43.0444	93	0.0643984	0.032124	0.166449	0.0625271	43.4299	98.1504	8.18881	68	34.04	37.78	71.82	73.64
J2_213	R	99.3503	45.6595	92	0.064113	0	0.175005	0.0796172	44.7086	93.931	8.06703	66	35.24	39	74.24	71.96
J2_378	R	119.182	48.8817	107	0.0501807	0.0300341	0.11594	0.0602962	45.0971	114.664	7.60392	88	53.52	39.42	92.94	98.48
J2_211	R	103.606	46.8514	97	0.0675778	0.0300563	0.13249	0.0775008	43.5205	98.3228	8.9459	74	51.92	42.14	94.06	89.68
J2_274	R	85.6796	41.3984	82	0.0762287	0.0428826	0.1599	0.0963398	43.8689	89.8098	7.38492	62	32.78	35.36	68.14	72.72
J2_206	R	85.4027	39.6086	81	0.0818103	0.027073	0.177813	0.11129	43.2602	88.6829	6.79203	64	32.46	42.84	75.3	77.96
J2_322	R	94.796	44.6842	96	0.0642295	0.026618	0.137943	0.0587576	45.0307	104.399	8.17663	73	47.26	35.9	83.16	79.08
J2_348	R	112.275	46.3989	99	0.0560037	0.034613	0.133075	0.0605724	42.7533	108.145	7.60322	81	52.08	40.8	92.88	95.88
J2_387	R	108.656	44.551	99	0.0596629	0.0299376	0.124134	0.0528724	43.5996	113.947	6.52526	85	55.9	35.36	91.26	84.92
J2_382	R	115.447	52.4442	107	0.0499964	0.0349202	0.123388	0.0630713	45.4228	110.963	8.68342	85	44.4	46.96	91.36	87.12
J2_273	R	70.0882	38.1078	82	0.0816554	0.0137054	0.173987	0.0874361	42.7235	94.1091	5.59214	59	27.14	33.54	60.68	57.92
J2_312	R	100.054	47.912	96	0.0732798	0.0303385	0.146243	0.0687153	44.5835	99.7056	9.52383	73	45.5	40.7	86.2	87.12
J2_248	R	92.6681	42.3331	94	0.0687145	0.0236185	0.147028	0.0571527	42.5991	104.42	7.78716	70	43.34	40.62	83.96	73.84
J2_260	R	80.4515	44.422	92	0.0684612	0	0.158344	0.081494	45.8556	94.4286	8.68171	64	33.62	29.88	63.5	54.32
J2_352	R	103.14	42.5919	91	0.0614611	0.0399624	0.161762	0.0658877	42.65	99.2162	7.24537	69	33.54	47.64	81.18	77.96
J2_256	R	91.2777	44.3045	95	0.06632	0.0279773	0.14101	0.0539025	44.1099	107.024	7.90948	74	40.44	42.16	82.6	70.08
J2_294	R	107.978	43.4596	90	0.0678392	0.0493413	0.143538	0.0760151	42.9423	99.4621	7.47003	69	40.54	41.22	81.76	84.84
J2_270	R	95.0737	42.6999	91	0.0644702	0	0.182064	0.0850178	43.9236	95.4409	7.47869	65	39.68	35.06	74.74	74.8
J2_379	R	111.823	51.3967	106	0.0486565	0.037897	0.111908	0.058429	45.6168	110.776	8.18577	84	57.5	38.38	95.88	89.8
J2_218	R	78.2852	42.8666	82	0.0872266	0.0249571	0.177136	0.0896712	41.7711	92.3563	6.39621	61	29.92	30.48	60.4	73.16
J2_316	R	98.0365	49.6668	109	0.0538462	0.0208746	0.134046	0.0529596	44.3266	113.79	9.20018	78	60.76	31.62	92.38	77.8
J2_251	R	95.2662	41.9572	93	0.0663618	0.025789	0.151393	0.0613881	43.6399	104.452	7.81859	71	50.46	37.16	87.62	76.04
J2_204	R	113.335	47.6303	95	0.0710473	0.0373231	0.146791	0.0725522	45.4834	101.565	7.74795	72	43.76	47.3	91.06	99.68
AK	R	102.54	44.4576	96	0.0586824	0.0342794	0.119861	0.0737014	44.6891	103.549	8.68368	82	48.88	38.56	87.44	82.64
J2_245	R	81.6018	41.6704	88	0.0627877	0.0373184	0.169073	0.0661903	44.3628	98.7283	7.87281	65	32.78	34.04	66.82	54.48
J2_293	R	95.7451	47.1897	97	0.0700787	0.0269199	0.128799	0.0732792	44.6136	99.6589	9.27215	77	45.6	45.02	90.62	84.56
J2_314	R	104.92	47.4948	100	0.0585912	0.0322839	0.134937	0.0606508	44.1511	107.123	9.11364	84	53.04	44.74	97.78	84.92
J2_381	R	115.247	51.345	111	0.0453598	0.02916	0.126408	0.0521037	44.8784	115.919	8.1047	87	50.46	36.94	87.4	88.68
J2_310	R	99.5034	45.446	95	0.0628682	0.0334751	0.167269	0.0623682	46.1634	104.788	8.78119	73	49.68	36.92	86.6	78.12
TO	R	95.4552	42.2894	89	0.0657339	0.0419755	0.143407	0.0715356	43.7669	101.541	7.76311	68	39.08	40.22	79.3	73.32
J2_400	R	126.566	56.2288	110	0.0437885	0.0450762	0.131871	0.0674232	45.4163	113.096	8.10654	88	50.42	41.66	92.08	102.16
J2_364	R	108.223	49.8795	107	0.0490747	0.0294973	0.148896	0.0575255	43.78	107.714	8.28123	86	46.06	41.22	87.28	83.28
J2_414	R	119.78	47.8957	101	0.053613	0.0455772	0.119682	0.0630368	45.3779	110.251	7.42539	83	57.18	30.1	87.28	101.36
J2_395	R	136.435	51.5603	107	0.0469418	0.0415469	0.13526	0.0678058	43.5448	115.925	6.88882	89	69	34.86	103.86	110.64
J2_368	R	84.1202	50.4523	99	0.0638624	0.0276824	0.146345	0.069526	48.0649	106.617	10.1864	77	41.82	47.2	89.02	61.48
J2_372	R	111.487	47.2474	107	0.0509485	0.0251373	0.134021	0.0552159	44.4852	113.679	7.70965	63	70.64	29.1	99.74	85.04
J2_397	R	102.461	53.725	109	0.0400574	0.0356918	0.12948	0.0533562	44.9912	117.783	8.28417	88	48.98	35.84	84.82	72.24
J2_307	R	97.6646	46.2834	95	0.0808342	0.0260771	0.163525	0.0565535	45.7657	104.543	10.2029	71	55.2	33.94	89.14	76.56
J2_335	R	95.9703	43.1114	95	0.0877137	0.0187162	0.150775	0.0641593	47.8617	105.009	9.37138	73	54.3	50.34	104.64	83.56
J2_287	R	92.247	40.1631	85	0.0759768	0.0235483	0.188357	0.0895463	41.9926	90.0655	6.6617	63	31.3	37.38	68.68	73.6
J2_413	R	131.34	52.3768	108	0.0431448	0.0459256	0.126231	0.0588938	44.4942	118.963	7.30606	90	56.96	31.58	88.54	106.64
J2_365	R	130.536	53.9462	109	0.0440359	0.0451729	0.127793	0.0596328	44.042	111.66	7.90192	86	52.38	43.36	95.74	104.08
J2_411	R	116.768	45.864	97	0.0618469	0.0386852	0.139137	0.0716	43.7562	106.434	7.81133	82	64.94	38.34	103.28	98.96
J2_385	R	122.917	55.022	109	0.0455551	0.0418872	0.121599	0.0611146	45.5318	115.511	8.57353	83	72.52	32.46	104.98	99.08
J2_285	R	109.103	46.4742	101	0.0586771	0.0303271	0.168817	0.056215	45.2414	110.2	7.82397	68	59.74	35.14	94.88	86.28
J2_306	R	122.828	54.6431	110	0.0452662	0.0389654	0.143634	0.0600625	43.6477	115.487	6.88535	88	58.84	37	95.84	101.08
J2_345	R	92.5224	40.8228	91	0.0562873	0.0450392	0.158066	0.0674378	42.2428	99.7931	7.52137	65	34.66	39.68	74.34	62.12
J2_315	R	110.068	51.2793	108	0.0480619	0.0310128	0.136087	0.0610063	43.7256	114.788	6.94234	86	52.54	40.66	93.2	83.76
J2_282	R	125.305	51.5609	100	0.0535365	0.0613482	0.135843	0.0638041	44.3481	109.713	7.57895	67	39.74	30.5	70.24	95.48
J2_319	R	113.066	51.0366	122	0.044969	0.0178488	0.128714	0.0453357	43.8414	117.33	8.32231	68	55.96	43.14	99.1	82.52
J2_403	R	108.421	51.2288	108	0.0471965	0.0295016	0.137069	0.0566923	43.4836	116.573	6.81173	91	49.84	33.64	83.48	84.72
J2_412	R	87.7933	52.9309	127	0.0452624	0.0115375	0.13207	0.0502919	45.9666	125.224	8.43459	94	56.3	31.6	87.9	65.04
J2_404	R	107.01	51.8151	108	0.0402927	0.0343925	0.120856	0.0621402	44.8983	117.814	7.58393	89	53.3	37.46	90.76	81.44
J2_374	R	95.167	40.9927	99	0.0590069	0.0203692	0.123144	0.0601103	42.2139	107.608	7.78815	79	43.2	51.52	94.72	76.08
J2_415	R	98.3311	54.6783	115	0.0377436	0.0411394	0.123513	0.054812	45.3403	120.309	7.63775	87	59.24	18.44	77.68	62.36
J2_349	R	117.106	59.4674	116	0.0383951	0.0573083	0.112708	0.0668642	45.9723	121.888	7.38231	91	50.58	37.44	88.02	89.92
J2_346	R	112.849	54.2096	111	0.0413783	0.0418474	0.130008	0.0628588	45.3131	117.572	6.84522	89	44.24	43.74	87.98	91.8
J2_389	R	110.284	52.6003	110	0.0425122	0.0355291	0.126759	0.0573345	43.3232	122.033	6.47331	91	49.4	32.48	81.88	81.76
J2_318	R	111.806	51.4897	109	0.0440728	0.0359758	0.126328	0.0571038	45.4087	113.559	8.47505	88	57.32	32.72	90.04	86.52
J2_416	R	86.396	51.2164	113	0.0439904	0.0246494	0.124252	0.0508664	46.5782	121.195	8.19615	90	44.5	32.08	76.58	56.8
J2_337	R	106.608	54.3636	126	0.0386404	0.0221876	0.128376	0.0481522	43.5647	124.275	7.67566	91	65.26	35.18	100.44	77.92
J2_330	R	103.412	54.35	113	0.0386455	0.0402409	0.109118	0.0608499	44.217	124.049	7.17292	91	53.5	30.42	83.92	76.16
J2_362	R	107.878	53.7021	110	0.0440509	0.0364527	0.12874	0.0587246	45.566	113.991	7.94771	91	51.08	35.94	87.02	89.28
J2_203	R	96.3321	46.6272	96	0.0645584	0.0280706	0.149454	0.062291	44.6996	104.356	8.15355	71	52.86	29.16	82.02	80.56
J2_325	R	107.208	47.9253	107	0.048579	0.0279917	0.133644	0.0574293	44.1066	114.804	7.72486	89	55	41.7	96.7	83.12
J2_391	R	123.658	54.4767	112	0.0442869	0.0397231	0.128685	0.0551928	44.2658	118.768	7.7819	87	54.04	31.72	85.76	89.16
J2_288	R	137.792	54.9228	110	0.0445411	0.0453672	0.11507	0.0648665	43.1449	117.315	7.40099	90	71.88	31.54	103.42	109.84
J2_304	R	116.932	57.848	115	0.0398141	0.0527944	0.117107	0.0612361	44.8169	122.427	7.3414	91	59.26	33.56	92.82	92.48
J2_370	R	82.8839	56.4207	130	0.050907	0.00416775	0.143434	0.0568759	45.9721	125.992	8.16187	97	53.48	33.72	87.2	66.44
J2_417	R	107.802	53.5703	123	0.0426862	0.0193651	0.136107	0.0464553	45.7733	120.835	7.59974	92	63.06	35.7	98.76	88.04
J2_410	R	94.5164	51.0416	125	0.0506424	0.00977433	0.126628	0.0575184	43.7636	129.683	6.96046	98	66.86	33.86	100.72	80.8
J2_342	R	100.735	55.394	124	0.0465015	0.0161843	0.145833	0.0517921	43.8982	125.844	7.11217	95	59.24	32.16	91.4	82.04
J2_418	R	101.974	51.524	123	0.0417826	0.0169688	0.126053	0.0429274	45.21	120.052	7.81345	91	56.88	35.46	92.34	80.28
J2_298	R	120.816	52.4711	108	0.0468247	0.0376291	0.11784	0.0601963	45.8114	114.735	8.33154	87	61.62	39.32	100.94	96.68
J2_212	R	104.011	42.5031	88	0.068984	0.0429668	0.145273	0.0677174	43.3166	98.0636	7.2907	66	36.4	40.14	76.54	84.56
J2_317	R	110.167	55.6674	129	0.0457009	0.0119466	0.131891	0.0522729	45.4467	130.787	7.12418	98	81.92	19.88	101.8	92.68
J2_309	R	129.743	53.3025	124	0.0402062	0.0245836	0.138945	0.0529589	43.4455	127.726	7.10482	98	67.14	24.48	91.62	98.24
TH	R	105.998	56.0925	126	0.041471	0.0197862	0.132207	0.0477637	46.3151	121.839	8.66951	93	65.96	30.82	96.78	86.68
J2_323	R	92.9625	51.3267	130	0.0538038	0.00533284	0.129628	0.0426811	45.0872	133.19	6.95399	100	68.54	15.16	83.7	77.84
J2_334	R	103.086	55.6891	130	0.0506151	0.0046929	0.124152	0.0570067	43.9452	130.484	7.53821	98	75.74	19.98	95.72	88.64
J2_326	R	98.6557	43.4377	91	0.0684128	0.0394625	0.135661	0.0822214	46.224	101.528	8.5595	73	46.44	40.56	87	74.96
